# Supplementary material for: Quality indicators for rural surgical and obstetrical care: A modified Delphi consensus study
Source: PLoS One. 2025 Oct 13;20(10):e0334143. doi: 10.1371/journal.pone.0334143 (PMC12517512; doi:10.1371/journal.pone.0334143)
Supplement: S1 Data File — (XLSX) [file pone.0334143.s003.xlsx]

## Sheet: Round 1
ResponseId	Q1#2_1	Q1#2_2	Q1#2_3	Q1#2_4	Q1#2_5	Q1#2_6	Q1#2_7	Q1#2_8	Q1#2_9	Q1#2_10	Q1#2_11	Q1#2_12	Q1#2_13	Q1#2_14	Q35	Q2#2_1	Q2#2_2	Q2#2_3	Q2#2_4	Q2#2_5	Q2#2_6	Q36	Q3#2_1	Q3#2_2	Q3#2_3	Q3#2_4	Q3#2_5	Q3#2_6	Q37	Q4#2_1	Q38	Q5#2_1	Q5#2_2	Q5#2_3	Q39	Q6#2_1	Q6#2_2	Q6#2_3	Q6#2_4	Q6#2_5	Q6#2_6	Q40	Q7	Q8#2_1	Q8#2_2	Q8#2_3	Q8#2_4	Q8#2_5	Q8#2_6
Response ID	General Surgical OutcomesUnless otherwise indicated, all measures are reported as a rate of all s - Priority of indicator for surgical quality at a provincial level across all RSON communities Low High - Death of patient	General Surgical OutcomesUnless otherwise indicated, all measures are reported as a rate of all s - Priority of indicator for surgical quality at a provincial level across all RSON communities Low High - Length of stay - Total (days)	General Surgical OutcomesUnless otherwise indicated, all measures are reported as a rate of all s - Priority of indicator for surgical quality at a provincial level across all RSON communities Low High - Length of stay - Surgery to discharge (days)	General Surgical OutcomesUnless otherwise indicated, all measures are reported as a rate of all s - Priority of indicator for surgical quality at a provincial level across all RSON communities Low High - Pain intensity above 4 assessed 4 hours after surgery	General Surgical OutcomesUnless otherwise indicated, all measures are reported as a rate of all s - Priority of indicator for surgical quality at a provincial level across all RSON communities Low High - Patient reported outcomes (composite measure)	General Surgical OutcomesUnless otherwise indicated, all measures are reported as a rate of all s - Priority of indicator for surgical quality at a provincial level across all RSON communities Low High - Patient reported experience (composite measure)	General Surgical OutcomesUnless otherwise indicated, all measures are reported as a rate of all s - Priority of indicator for surgical quality at a provincial level across all RSON communities Low High - Postoperative delirium	General Surgical OutcomesUnless otherwise indicated, all measures are reported as a rate of all s - Priority of indicator for surgical quality at a provincial level across all RSON communities Low High - Retained foreign body	General Surgical OutcomesUnless otherwise indicated, all measures are reported as a rate of all s - Priority of indicator for surgical quality at a provincial level across all RSON communities Low High - Transfer to higher level of care	General Surgical OutcomesUnless otherwise indicated, all measures are reported as a rate of all s - Priority of indicator for surgical quality at a provincial level across all RSON communities Low High - Transfer to ICU	General Surgical OutcomesUnless otherwise indicated, all measures are reported as a rate of all s - Priority of indicator for surgical quality at a provincial level across all RSON communities Low High - Unplanned readmission to hospital within 30 days	General Surgical OutcomesUnless otherwise indicated, all measures are reported as a rate of all s - Priority of indicator for surgical quality at a provincial level across all RSON communities Low High - Unscheduled return to OR	General Surgical OutcomesUnless otherwise indicated, all measures are reported as a rate of all s - Priority of indicator for surgical quality at a provincial level across all RSON communities Low High - Wound disruption	General Surgical OutcomesUnless otherwise indicated, all measures are reported as a rate of all s - Priority of indicator for surgical quality at a provincial level across all RSON communities Low High - Composite measure - Surgical Apgar Score (blood loss, lowest mean arterial pressure, and lowest heart rate)	If you have any comments on any of the individual measures listed in the table above, please identify the measure(s) and write your comment(s) below.	General Surgical Outcomes, Part 22. Cardiac Events - Priority of indicator for surgical quality at a provincial level across all RSON communities Low High - Acute coronary syndrome	General Surgical Outcomes, Part 22. Cardiac Events - Priority of indicator for surgical quality at a provincial level across all RSON communities Low High - Congestive heart failure	General Surgical Outcomes, Part 22. Cardiac Events - Priority of indicator for surgical quality at a provincial level across all RSON communities Low High - Cardiac pulmonary resuscitation	General Surgical Outcomes, Part 22. Cardiac Events - Priority of indicator for surgical quality at a provincial level across all RSON communities Low High - Myocardial infarction (heart attack)	General Surgical Outcomes, Part 22. Cardiac Events - Priority of indicator for surgical quality at a provincial level across all RSON communities Low High - Myocardial infarction, nonstemi	General Surgical Outcomes, Part 22. Cardiac Events - Priority of indicator for surgical quality at a provincial level across all RSON communities Low High - Myocardial infarction, stemi	If you have any comments on any of the individual measures listed in the table above, please identify the measure(s) and write your comment(s) below.	3. Hematological Events - Priority of indicator for surgical quality at a provincial level across all RSON communities Low High - Blood transfusion	3. Hematological Events - Priority of indicator for surgical quality at a provincial level across all RSON communities Low High - Blood transfusion reaction	3. Hematological Events - Priority of indicator for surgical quality at a provincial level across all RSON communities Low High - Cerebrovascular accident (stroke)	3. Hematological Events - Priority of indicator for surgical quality at a provincial level across all RSON communities Low High - Deep vein thrombosis	3. Hematological Events - Priority of indicator for surgical quality at a provincial level across all RSON communities Low High - Pulmonary embolism	3. Hematological Events - Priority of indicator for surgical quality at a provincial level across all RSON communities Low High - Transient ischemic attack	If you have any comments on any of the individual measures listed in the table above, please identify the measure(s) and write your comment(s) below.	4. Renal Complications - Priority of indicator for surgical quality at a provincial level across all RSON communities Low High - Acute Renal Failure	If you have a comment on the measure in the table above, please write your comment below.	5. Respiratory Complications - Priority of indicator for surgical quality at a provincial level across all RSON communities Low High - Pneumonia	5. Respiratory Complications - Priority of indicator for surgical quality at a provincial level across all RSON communities Low High - Ventilators used within 48 hours	5. Respiratory Complications - Priority of indicator for surgical quality at a provincial level across all RSON communities Low High - Unplanned intubation	If you have any comments on any of the individual measures listed in the table above, please identify the measure(s) and write your comment(s) below.	6. Infection Related - Priority of indicator for surgical quality at a provincial level across all RSON communities Low High - Sepsis	6. Infection Related - Priority of indicator for surgical quality at a provincial level across all RSON communities Low High - Septic shock	6. Infection Related - Priority of indicator for surgical quality at a provincial level across all RSON communities Low High - Superficial surgical site infection	6. Infection Related - Priority of indicator for surgical quality at a provincial level across all RSON communities Low High - Deep surgical site infection	6. Infection Related - Priority of indicator for surgical quality at a provincial level across all RSON communities Low High - Organ surgical site infection	6. Infection Related - Priority of indicator for surgical quality at a provincial level across all RSON communities Low High - Urinary tract infection	If you have any comments on any of the individual measures listed in the table above, please identify the measure(s) and write your comment(s) below.	In your opinion, are there any additional general surgical outcome measures that are important to include? If yes, please list them below.	Anesthesia Surgical Outcomes Unless otherwise indicated, all measures are reported as a rate of... - Priority of indicator for surgical quality at a provincial level across all RSON communities Low High - Anaphylaxis	Anesthesia Surgical Outcomes Unless otherwise indicated, all measures are reported as a rate of... - Priority of indicator for surgical quality at a provincial level across all RSON communities Low High - Aspiration pneumonia	Anesthesia Surgical Outcomes Unless otherwise indicated, all measures are reported as a rate of... - Priority of indicator for surgical quality at a provincial level across all RSON communities Low High - Dental trauma	Anesthesia Surgical Outcomes Unless otherwise indicated, all measures are reported as a rate of... - Priority of indicator for surgical quality at a provincial level across all RSON communities Low High - Documented adverse drug reaction	Anesthesia Surgical Outcomes Unless otherwise indicated, all measures are reported as a rate of... - Priority of indicator for surgical quality at a provincial level across all RSON communities Low High - Failed regional anesthesia	Anesthesia Surgical Outcomes Unless otherwise indicated, all measures are reported as a rate of... - Priority of indicator for surgical quality at a provincial level across all RSON communities Low High - Failed tracheal intubation
	Death of patient	Length of stay - Total (days)	Length of stay - Surgery to Discharge (days)	Pain intensity above 4 assessed 4 hours after surgery	Patient reported outcomes (composite measure)	Patient reported experience (composite measure)	Postoperative delirium	Retained foreign body	Transfer to higher level of care	Transfer to ICU	Unplanned readmission to hospital within 30 days	Unscheduled return to OR	Wound disruption	Composite measure - Surgical Apgar Score		Acute coronary syndrome	Congestive heart failure	Cardiac pulmonary resuscitation	Myocardial infarction (heart attack)	Myocardial infarction, nonstemi	Myocardial infarction, stemi		Blood transfusion	Blood transfusion reaction	Cerebrovascular accident (stroke)	Deep vein thrombosis	Pulmonary embolism	Transient ischemic attack		Acute renal failure		Pneumonia	Ventilators used within 48 hours	Unplanned intubation		Sepsis	Septic shock	Superficial surgical site infection	Deep surgical site infection	Organ surgical site infection	Urinary tract infection			Anaphylaxis	Aspiration pneumonia	Dental trauma	Documented adverse drug reaction	Failed regional anesthesia	Failed tracheal intubation
R_DSFrLBxuxf62W3f	8	7	7	Don't Know	Don't Know	9	3	8	6	9	5	7	7	6		5	5	5	5	5	5		5	1	5	5	5	5	[potentially identifying comment removed]	6		Don't Know	Don't Know	Don't Know		8	8	8	8	8	2			3	5	7	Don't Know	7	4
R_2fHYryCvqXgBILF	3	5	6	7	9	9	3	3	8	5	7	9	8	4		2	2	2	2	2	2	These would be very rare events as hopefully people at high risk for these intra-op wouldn't be done in a rural hospital.	9	4	3	8	6	3	Again, stroke very rare. However DVT and blood transfusion very important in maternity care.	6	rare.	8	2	4	pneumonia common and therefore trackable, others very rare so likely not good data.	3	3	8	9	7	9	more common items, therefore likely to glean meaningful data and action.	Return to ER within 7 days of surgery for any surgery related issues.	6	5	7	8	8	8
R_214cAHmOP3mFt7g	Don't Know	Don't Know	Don't Know	Don't Know	Don't Know	Don't Know	Don't Know	Don't Know	Don't Know	Don't Know	Don't Know	Don't Know	Don't Know	Don't Know	[potential identifier removed] so I do not know about these items at all	Don't Know	Don't Know	Don't Know	Don't Know	Don't Know	Don't Know		Don't Know	Don't Know	Don't Know	Don't Know	Don't Know	Don't Know		Don't Know		Don't Know	Don't Know	Don't Know		Don't Know	Don't Know	Don't Know	Don't Know	Don't Know	Don't Know			Don't Know	Don't Know	Don't Know	Don't Know	Don't Know	Don't Know
R_uqqeTvCbhOWkcjn	8	8	8	8	8	9	8	8	8	8	8	8	8	2	We [potential identifier removed] so several of these would not come in to play, Other measures such as death would happen so infrequently (or never) that they would not likely be useful for year to year comparisons	6	6	6	6	6	6	These would all be unexpectedly bad outcomes but again would happen so infrequently with our numbers of patients as to be not useful in year to year tracking	Don't Know	Don't Know	Don't Know	Don't Know	Don't Know	Don't Know	see previous comments, If we are going to measure something lets measure something that is going to be happening to most patients in some form, i.e. pain management, nausea and vomiting, time away from work for family etc.	Don't Know	see above	Don't Know	Don't Know	Don't Know	see above comment	5	5	7	7	7	7	See above comments, it make take years at our site for this kind of event to happen, How do you use any of these measures which may have validity when looked at over 100,000 or a million procedures at a site that does [potential identifier removed] procedures in a year.	see comment above, these survey questions are mostly not useful in comparing what we provide to a community hospital and will not help us justify the patient satisfaction we provide. Any of these adverse measures which certainly happen anywhere surgery is done will not happen often enough to allow us to use then in any sort of either quality or program or overall validation of patient satisfactio…	7	7	7	7	7	7
R_2wjmfZtj5Sgpb4t	9	7	8	1	9	9	9	9	9	9	8	9	9	6	I am not clear what woudl be included in the PROm PRE composite measures - in principle important but it depends on what factors are in the measures	7	6	9	9	9	9	the cardiac events all refer to the ability of the providers to recognize and address/refer cardiac risk - These as a group woudl / should be considered "balancing" measures as with the other events listed below - they are a reflection fot he quality of anaesthesia and to lesser begree of the surgegical procedure	9	9	7	8	8	9		9		8	9	7	I assume that you are referring to post op pneumonia and not pneumonia as a secondary ailment - same with unplanned intubation - post op	8	8	5	9	9	8			8	9	3	Don't Know	8	8
R_3FPzpOPj6Mu3LJE	9	4	4	6	7	7	3	9	5	8	8	8	6	4		7	7	7	8	8	8		5	5	8	9	9	6		6		8	8	9		9	9	9	9	9	3			4	7	5	7	4	8
R_2xRc91gvelbgoSm	9	9	9	2	8	9	3	7	7	Don't Know	9	9	6	8		6	6	7	6	6	6		6	7	5	7	7	6		6		9	9	9		7	6	9	9	9	9		proper screening of patients before procedure	Don't Know	9	9	6	6	8
R_3L4GZA9vebGlw26	9	7	7	9	8	8	9	9	6	6	9	9	9	8		8	7	8	9	9	9		7	6	7	9	9	8		7		6	7	8		8	8	7	8	8	6			9	8	8	9	5	7
R_cIuWAxVFBXemG8V	9	5	5	5	7	7	5	7	8	8	6	7	5	Don't Know	I've never heard of a "surgical Apgar Score". I am familiar with the discharge criteria scores for [potential identifier removed].	9	8	9	9	9	9		7	7	9	8	8	9		9		7	8	8	I assume the pneumonia is diagnosed post - op, not a pre-op condition?	8	9	7	7	7	5		How about blood loss requiring a transfusion - surgical loss and pre-OR loss.	8	7	7	8	6	7
R_3ercgU5Was638L6	9	1	5	3	8	8	3	4	9	7	6	7	8	8		9	9	9	9	9	9	I take it these are peri-operative events? If so, these are all important and may reflect surgical and anaesthetic decision making (ie: appropriateness of patient for a rural site vs how the event was managed if it did occur in an appropriately-selected patient).	9	6	9	8	9	9	I would take TIA as a form of stroke; as with cardiac events, see my comments above.	3	While if renal failure does occur, it's a significant event, I would anticipate in a rural setting, where the patients selected for local surgery are generally healthy (ie: ASA1 or perhaps 2), this would be exceedingly rare. I ranked it as a lower priority because I think I don't think it would be a particularly useful measure.	6	6	9		5	5	9	9	9	4	Post-op infection is a good measure for any institution, rural or not; septic shock, as a complication of surgery, would again fall under those exceedingly rare scenarios in a rural setting, and therefore probably not too useful other than as an M&M type of discussion.		4	9	2	4	9	9
R_3rNhKyt8CHP7SrI	9	4	4	4	7	7	4	8	8	8	6	8	7	5	I wonder about diagnostic accuracy (eg, appendicitis) and wound sepsis rates.	7	7	9	9	8	9		7	3	7	7	8	6		7		6	7	7		8	8	8	8	8	6			9	9	7	7	6	6
R_3PoCYZsakB388rV	9	5	5	6	8	8	6	9	Don't Know	Don't Know	8	8	7	7	Transfer to higher level at what point in the care? After the surgery, during the surgery or before the surgery - those would all be important measures but would identify differnt things. For rural surgery is transfer to ICU the same as transfer to higher level? And for tertiary centres isn't transfer to ICU also a transfer to higher level?	Don't Know	Don't Know	Don't Know	Don't Know	Don't Know	Don't Know	I am not sure in what context I am to consider the above. Are they meant to be intra-operative events or post operative events? Perhaps even exclusion criteria? I don't mean to be obtuse but I think I require context for this list.	6	Don't Know	Don't Know	7	7	Don't Know	CVA and TIA might not best be in the haematologic camp. Again I would ask for context. I am assuming that these are intended as post op events. I can not see how transfusion reaction is a surgical quality indicator. It would certainly be a lab quality or indicator.	7		6	Don't Know	6		8	9	6	8	8	5			4	6	7	4	8	8
R_uvKD99Epb9SfLYl	9	7	7	5	9	9	7	9	8	8	9	9	6	8		9	9	9	9	9	9		9	9	9	9	9	9		9		9	9	9		9	9	9	9	9	9			9	9	9	9	9	9
R_3yomUfFx6rwUxZT	6	5	5	7	8	8	Don't Know	Don't Know	8	8	9	9	Don't Know	Don't Know		Don't Know	Don't Know	Don't Know	Don't Know	Don't Know	Don't Know	Our 1 and 2 and coronary events would be extremely rare . [potentially identifying information removed]	8	3	Don't Know	7	7	Don't Know		Don't Know		Don't Know	Don't Know	Don't Know		9	9	9	9	9	7	STERILITY AND INFECTION RATES ARE VERY IMPORTANT TO MONITOR CLOSELY IN RURAL OR'S	Adequate equipment and cases not completed or canceled do to lack of surgical and anesthetic supplies	7	7	9	7	7	9
R_3ssv9Ak6WR1VaBP	Don't Know	Don't Know	Don't Know	Don't Know	Don't Know	Don't Know	Don't Know	7	9	9	9	8	8	Don't Know		Don't Know	Don't Know	Don't Know	Don't Know	Don't Know	Don't Know		7	7	Don't Know	6	Don't Know	Don't Know	These events are so rare	Don't Know		Don't Know	Don't Know	Don't Know		Don't Know	Don't Know	Don't Know	Don't Know	Don't Know	Don't Know	reliability of infection reporting is sketchy		Don't Know	Don't Know	Don't Know	Don't Know	Don't Know	Don't Know
R_2akKrDTy5F7IZE0	9	1	1	2	2	2	2	9	7	2	2	5	3	3	post operative delirium presumably realm of anesthesia?	6	5	9	8	8	8		3	3	2	5	5	3	i rated these based on preventability. i suppose it can be interpreted differently	3		2	7	2	put ventilator&gt;48hr on provincial level b/c pt will usually need to be transfered to HLC	7	7	5	7	5	5			7	7	6	7	7	9
R_26neOZ8Vp9j8Coq	9	5	5	1	8	5	5	5	7	7	7	7	6	6		3	3	3	3	3	3		6	2	3	6	2	1		2		6	6	6		9	9	4	4	4	4			5	9	5	5	2	9
R_2ASULWvyyQrgFXc	9	7	7	7	8	8	7	9	9	9	7	9	9	7		7	7	9	9	9	9		6	6	9	5	8	8		9		9	9	9		9	9	7	9	9	7			5	8	7	8	8	8
R_1QniKc2SssimZAv	9	5	5	7	7	7	7	1	8	8	8	8	8	5		8	8	8	8	8	8		7	8	8	8	8	8		8		8	8	8		8	8	8	8	8	8			8	8	8	8	8	8
R_2Qn47lrQdaqsym2	9	9	9	7	9	9	6	9	5	9	9	3	7	3	Transfer to higher level of care may be planned, thus low interest, or unplanned, thus high interest	9	7	9	9	9	9	cardiac events are a reason for readmission or subsequent ER visits; often associated with poor selection or poor anaesthesia perioperative care	8	1	9	6	8	2		9	For elective or urgent cases, this is a serious complication	7	6	2	Would assume higher priority if all related to oropharyngeal surgery (tonsillectomy), over-sedation etc.	8	9	8	7	1	8			7	9	6	7	8	8
R_2zwNM7slCFvQ6le	9	6	7	8	9	9	8	9	8	7	8	9	8	Don't Know		7	7	9	7	7	7		7	9	7	9	9	7		9		7	8	8		9	9	7	8	8	7			9	8	8	8	8	9
R_8ictUKy8xP5QXIZ	9	7	7	1	7	5	9	9	9	9	9	9	3	2	A written personal experience by a patient can add valuable informaion to make improvemetns if the report is a constructive criticism or a positive reinforcement of what we are already doing.	7	7	7	7	7	7	Would help point to improvement of optimising patients prior to surgery assuming that a good presurgical screening process is in place.	7	7	7	7	7	7	Hematological events would require a large pool of patients to have statistical validity as there is much debate in literature about over anti-coagulating people.	7		7	7	7		7	7	7	7	7	7			8	8	4	8	4	8
R_2dpevu1Gd9S5pd6	Don't Know	Don't Know	Don't Know	Don't Know	Don't Know	Don't Know	Don't Know	Don't Know	Don't Know	Don't Know	Don't Know	Don't Know	Don't Know	Don't Know		Don't Know	Don't Know	Don't Know	Don't Know	Don't Know	Don't Know		Don't Know	Don't Know	Don't Know	Don't Know	Don't Know	Don't Know		Don't Know		Don't Know	Don't Know	Don't Know		Don't Know	Don't Know	Don't Know	Don't Know	Don't Know	Don't Know			Don't Know	Don't Know	Don't Know	Don't Know	Don't Know	Don't Know
R_z81MnKf1T0c6Fkl	9	6	6	3	9	9	4	4	9	9	9	9	9	2	Pain above 4 just at 4h is far too discrete. There needs to be an additional outcome, as tied to postoperative and post discharge use of opioids	5	5	5	5	5	5	I think it is important to be able to compare a local site to provincial average in the RSON communities so if that is the intent of the question of provincial indicator, then I would change it to 9 as well. If it is just for provincial tracking and not for comparison, then not as important.	5	5	5	5	5	5		5		5	5	5		6	7	2	8	8	2			4	3	1	9	4	9
R_31iP5E6lOZwBdwv	Don't Know	Don't Know	Don't Know	Don't Know	Don't Know	Don't Know	Don't Know	Don't Know	Don't Know	Don't Know	Don't Know	Don't Know	Don't Know	Don't Know	[potetial identifying comment removed]	Don't Know	Don't Know	Don't Know	Don't Know	Don't Know	Don't Know		Don't Know	Don't Know	Don't Know	Don't Know	Don't Know	Don't Know		Don't Know		9	Don't Know	9		9	9	Don't Know	Don't Know	9	Don't Know			Don't Know	Don't Know	Don't Know	Don't Know	Don't Know	Don't Know
R_11jYNc1nihJYxsL	9	6	6	Don't Know	7	7	5	9	7	7	7	9	5	Don't Know		8	8	9	8	8	8		9	5	9	9	9	9		7		7	9	9		9	9	6	7	8	5			7	9	9	7	9	9
R_1qfCdfsKhVVlJzd	Don't Know	1	1	3	9	9	3	1	5	3	4	4	4	2		2	1	2	3	3	3		5	1	3	4	5	5		1		1	1	5		1	1	5	6	1	5			1	4	1	1	7	8
R_UaugEIP6g5NrlqF	9	6	7	7	8	8	7	8	6	7	7	7	6	7		7	6	7	7	7	7		7	6	7	7	7	7		7		7	7	7		8	7	7	8	7	7			7	7	7	6	6	7
R_3IRArrvJvwRit2W	9	5	6	4	7	7	5	9	8	7	8	9	7	7		7	7	8	7	6	6		7	5	7	7	8	5		7		7	8	8		7	7	8	8	8	7			8	8	7	6	6	6
R_XFYD9JHqM6QA9fX	9	7	8	9	9	9	8	8	8	8	9	8	9	Don't Know		7	7	8	7	7	7		7	7	7	7	7	7		Don't Know		7	7	7		9	9	9	9	9	9		Patient return to baseline function.	9	8	8	8	8	8
[truncated: 143 more columns]

## Sheet: Round 2
ResponseId	Q1#2_1	Q1#2_2	Q1#2_3	Q1#2_4	Q1#2_5	Q1#2_6	Q1#2_7	Q1#2_8	Q1#2_9	Q35	Q56#1_1	Q56#1_2	Q2#2_1	Q2#2_2	Q2#2_3	Q2#2_4	Q2#2_5	Q2#2_6	Q3#2_1	Q3#2_2	Q3#2_3	Q3#2_4	Q58#1_1	Q58#1_2	Q4#2_1	Q4#2_2	Q4#2_3	Q4#2_4	Q5#1_1	Q5#1_2	Q8#2_1	Q8#2_2	Q8#2_3	Q8#2_4	Q8#2_5	Q8#2_6	Q8#2_7	Q8#2_8	Q8#2_9	Q8#2_10	Q8#2_11	Q8#2_12	Q8#2_13	Q8#2_14	Q41	Q59#1_1	Q9#2_1	Q9#2_2	Q9#2_3
Response ID	General Surgical OutcomesUnless otherwise indicated, all measures are reported as a rate of all s - Priority of indicator for surgical quality at a provincial level across all RSON communities Low High - Length of stay - Total (days) Your rating Median (IQR) Local [Field-EmbeddedDataA] [Field-EmbeddedDataFQ] Prov. [Field-EmbeddedDataB] [Field-EmbeddedDataFR]	General Surgical OutcomesUnless otherwise indicated, all measures are reported as a rate of all s - Priority of indicator for surgical quality at a provincial level across all RSON communities Low High - Length of stay - Surgery to discharge (days) Your rating Median (IQR) Local [Field-EmbeddedDataC] [Field-EmbeddedDataFS] Prov. [Field-EmbeddedDataD] [Field-EmbeddedDataFT]	General Surgical OutcomesUnless otherwise indicated, all measures are reported as a rate of all s - Priority of indicator for surgical quality at a provincial level across all RSON communities Low High - Pain intensity above 4 assessed 4 hours after surgery Your rating Median (IQR) Local [Field-EmbeddedDataE] [Field-EmbeddedDataFU] Prov. [Field-EmbeddedDataF] [Field-EmbeddedDataFV]	General Surgical OutcomesUnless otherwise indicated, all measures are reported as a rate of all s - Priority of indicator for surgical quality at a provincial level across all RSON communities Low High - Postoperative delirium Your rating Median (IQR) Local [Field-EmbeddedDataG] [Field-EmbeddedDataFW] Prov. [Field-EmbeddedDataH] [Field-EmbeddedDataFX]	General Surgical OutcomesUnless otherwise indicated, all measures are reported as a rate of all s - Priority of indicator for surgical quality at a provincial level across all RSON communities Low High - Retained foreign body Your rating Median (IQR) Local [Field-EmbeddedDataI] [Field-EmbeddedDataFY] Prov. [Field-EmbeddedDataJ] [Field-EmbeddedDataFZ]	General Surgical OutcomesUnless otherwise indicated, all measures are reported as a rate of all s - Priority of indicator for surgical quality at a provincial level across all RSON communities Low High - Wound disruption Your rating Median (IQR) Local [Field-EmbeddedDataK] [Field-EmbeddedDataGA] Prov. [Field-EmbeddedDataL] [Field-EmbeddedDataGB]	General Surgical OutcomesUnless otherwise indicated, all measures are reported as a rate of all s - Priority of indicator for surgical quality at a provincial level across all RSON communities Low High - Composite measure - Surgical Apgar Score (blood loss, lowest mean arterial pressure, and lowest heart rate) Your rating Median (IQR) Local [Field-EmbeddedDataM] [Field-EmbeddedDataGC] Prov. [Fiel…	General Surgical OutcomesUnless otherwise indicated, all measures are reported as a rate of all s - Priority of indicator for surgical quality at a provincial level across all RSON communities Low High - New measure: # of patients admitted	General Surgical OutcomesUnless otherwise indicated, all measures are reported as a rate of all s - Priority of indicator for surgical quality at a provincial level across all RSON communities Low High - New measure: Operative length (minutes)	If you have any comments on any of the new measures listed in the table above, please identify the measure(s) and write your comment(s) below.	General Surgical Outcomes - Provincial Level For the measures listed below, consensus was reach... - Priority of indicator for surgical quality at a provincial level across all RSON communities Low High - Transfer to a higher level of care Your rating Median (IQR) Prov. [Field-EmbeddedDataO] [Field-EmbeddedDataGE]	General Surgical Outcomes - Provincial Level For the measures listed below, consensus was reach... - Priority of indicator for surgical quality at a provincial level across all RSON communities Low High - Unplanned readmission to hospital within 30 days Your rating Median (IQR) Prov. [Field-EmbeddedDataP] [Field-EmbeddedDataGF]	General Surgical Outcomes, Part 22. Cardiac Events - Priority of indicator for surgical quality at a provincial level across all RSON communities Low High - Acute coronary syndrome Your rating Median (IQR) Local [Field-EmbeddedDataQ] [Field-EmbeddedDataGG] Prov. [Field-EmbeddedDataR] [Field-EmbeddedDataGH]	General Surgical Outcomes, Part 22. Cardiac Events - Priority of indicator for surgical quality at a provincial level across all RSON communities Low High - Congestive heart failure Your rating Median (IQR) Local [Field-EmbeddedDataS] [Field-EmbeddedDataGI] Prov. [Field-EmbeddedDataT] [Field-EmbeddedDataGJ]	General Surgical Outcomes, Part 22. Cardiac Events - Priority of indicator for surgical quality at a provincial level across all RSON communities Low High - Cardiac pulmonary resuscitation Your rating Median (IQR) Local [Field-EmbeddedDataU] [Field-EmbeddedDataGK] Prov. [Field-EmbeddedDataV] [Field-EmbeddedDataGL]	General Surgical Outcomes, Part 22. Cardiac Events - Priority of indicator for surgical quality at a provincial level across all RSON communities Low High - Myocardial infarction (heart attack) Your rating Median (IQR) Local [Field-EmbeddedDataW] [Field-EmbeddedDataGM] Prov. [Field-EmbeddedDataX] [Field-EmbeddedDataGN]	General Surgical Outcomes, Part 22. Cardiac Events - Priority of indicator for surgical quality at a provincial level across all RSON communities Low High - Myocardial infarction, nonstemi Your rating Median (IQR) Local [Field-EmbeddedDataY] [Field-EmbeddedDataGO] Prov. [Field-EmbeddedDataZ] [Field-EmbeddedDataGP]	General Surgical Outcomes, Part 22. Cardiac Events - Priority of indicator for surgical quality at a provincial level across all RSON communities Low High - Myocardial infarction, stemi Your rating Median (IQR) Local [Field-EmbeddedDataAA] [Field-EmbeddedDataGQ] Prov. [Field-EmbeddedDataAB] [Field-EmbeddedDataGR]	3. Hematological Events - Priority of indicator for surgical quality at a provincial level across all RSON communities Low High - Blood transfusion reaction Your rating Median (IQR) Local [Field-EmbeddedDataAC] [Field-EmbeddedDataGS] Prov. [Field-EmbeddedDataAD] [Field-EmbeddedDataGT]	3. Hematological Events - Priority of indicator for surgical quality at a provincial level across all RSON communities Low High - Cerebrovascular accident (stroke) Your rating Median (IQR) Local [Field-EmbeddedDataAE] [Field-EmbeddedDataGU] Prov. [Field-EmbeddedDataAF] [Field-EmbeddedDataGV]	3. Hematological Events - Priority of indicator for surgical quality at a provincial level across all RSON communities Low High - Deep vein thrombosis Your rating Median (IQR) Local [Field-EmbeddedDataAG] [Field-EmbeddedDataGW] Prov. [Field-EmbeddedDataAH] [Field-EmbeddedDataGX]	3. Hematological Events - Priority of indicator for surgical quality at a provincial level across all RSON communities Low High - Transient ischemic attack Your rating Median (IQR) Local [Field-EmbeddedDataAI] [Field-EmbeddedDataGY] Prov. [Field-EmbeddedDataAJ] [Field-EmbeddedDataGZ]	3. Hematological Events - Provincial LevelFor the measures listed below, consensus was reached fo... - Priority of indicator for surgical quality at a provincial level across all RSON communities Low High - Blood transfusion Your rating Median (IQR) Prov. [Field-EmbeddedDataAK] [Field-EmbeddedDataHA]	3. Hematological Events - Provincial LevelFor the measures listed below, consensus was reached fo... - Priority of indicator for surgical quality at a provincial level across all RSON communities Low High - Pulmonary embolism Your rating Median (IQR) Prov. [Field-EmbeddedDataAL] [Field-EmbeddedDataHB]	4. Renal, Respiratory, and Infection - Priority of indicator for surgical quality at a provincial level across all RSON communities Low High - Acute renal failure Your rating Median (IQR) Local [Field-EmbeddedDataAM] [Field-EmbeddedDataHC] Prov. [Field-EmbeddedDataAN] [Field-EmbeddedDataHD]	4. Renal, Respiratory, and Infection - Priority of indicator for surgical quality at a provincial level across all RSON communities Low High - Ventilators used within 48 hours Your rating Median (IQR) Local [Field-EmbeddedDataAO] [Field-EmbeddedDataHE] Prov. [Field-EmbeddedDataAP] [Field-EmbeddedDataHF]	4. Renal, Respiratory, and Infection - Priority of indicator for surgical quality at a provincial level across all RSON communities Low High - Superficial surgical site infection Your rating Median (IQR) Local [Field-EmbeddedDataAQ] [Field-EmbeddedDataHG] Prov. [Field-EmbeddedDataAR] [Field-EmbeddedDataHH]	4. Renal, Respiratory, and Infection - Priority of indicator for surgical quality at a provincial level across all RSON communities Low High - Urinary tract infection Your rating Median (IQR) Local [Field-EmbeddedDataAS] [Field-EmbeddedDataHI] Prov. [Field-EmbeddedDataAT] [Field-EmbeddedDataHJ]	4. Respiratory - Provincial Level For the measures listed below, consensus was reached for the lo... - Priority of indicator for surgical quality at a provincial level across all RSON communities. Low High - Pneumonia Your rating Median (IQR) Prov. [Field-EmbeddedDataAU] [Field-EmbeddedDataHK]	4. Respiratory - Provincial Level For the measures listed below, consensus was reached for the lo... - Priority of indicator for surgical quality at a provincial level across all RSON communities. Low High - Unplanned intubation Your rating Median (IQR) Prov. [Field-EmbeddedDataAV] [Field-EmbeddedDataHL]	Anesthesia Surgical Outcomes Unless otherwise indicated, all measures are reported as a rate of... - Priority of indicator for surgical quality at a provincial level across all RSON communities Low High - Anaphylaxis Your rating Median (IQR) Local [Field-EmbeddedDataAW] [Field-EmbeddedDataHM] Prov. [Field-EmbeddedDataAX] [Field-EmbeddedDataHN]	Anesthesia Surgical Outcomes Unless otherwise indicated, all measures are reported as a rate of... - Priority of indicator for surgical quality at a provincial level across all RSON communities Low High - Dental trauma Your rating Median (IQR) Local [Field-EmbeddedDataAY] [Field-EmbeddedDataHO] Prov. [Field-EmbeddedDataAZ] [Field-EmbeddedDataHP]	Anesthesia Surgical Outcomes Unless otherwise indicated, all measures are reported as a rate of... - Priority of indicator for surgical quality at a provincial level across all RSON communities Low High - Documented adverse drug reaction Your rating Median (IQR) Local [Field-EmbeddedDataBA] [Field-EmbeddedDataHQ] Prov. [Field-EmbeddedDataBB] [Field-EmbeddedDataHR]	Anesthesia Surgical Outcomes Unless otherwise indicated, all measures are reported as a rate of... - Priority of indicator for surgical quality at a provincial level across all RSON communities Low High - Failed regional anesthesia Your rating Median (IQR) Local [Field-EmbeddedDataBC] [Field-EmbeddedDataHS] Prov. [Field-EmbeddedDataBD] [Field-EmbeddedDataHT]	Anesthesia Surgical Outcomes Unless otherwise indicated, all measures are reported as a rate of... - Priority of indicator for surgical quality at a provincial level across all RSON communities Low High - Hypothermia in recovery period Your rating Median (IQR) Local [Field-EmbeddedDataBE] [Field-EmbeddedDataHU] Prov. [Field-EmbeddedDataBF] [Field-EmbeddedDataHV]	Anesthesia Surgical Outcomes Unless otherwise indicated, all measures are reported as a rate of... - Priority of indicator for surgical quality at a provincial level across all RSON communities Low High - Inadequate reversal of neurological blockade during recovery Your rating Median (IQR) Local [Field-EmbeddedDataBG] [Field-EmbeddedDataHW] Prov. [Field-EmbeddedDataBH] [Field-EmbeddedDataHX]	Anesthesia Surgical Outcomes Unless otherwise indicated, all measures are reported as a rate of... - Priority of indicator for surgical quality at a provincial level across all RSON communities Low High - Neurological dysfunction three months after procedure Your rating Median (IQR) Local [Field-EmbeddedDataBI] [Field-EmbeddedDataHY] Prov. [Field-EmbeddedDataBJ] [Field-EmbeddedDataHZ]	Anesthesia Surgical Outcomes Unless otherwise indicated, all measures are reported as a rate of... - Priority of indicator for surgical quality at a provincial level across all RSON communities Low High - Post-dural puncture headache Your rating Median (IQR) Local [Field-EmbeddedDataBK] [Field-EmbeddedDataIA] Prov. [Field-EmbeddedDataBL] [Field-EmbeddedDataIB]	Anesthesia Surgical Outcomes Unless otherwise indicated, all measures are reported as a rate of... - Priority of indicator for surgical quality at a provincial level across all RSON communities Low High - Postoperative nausea and vomiting Your rating Median (IQR) Local [Field-EmbeddedDataBM] [Field-EmbeddedDataIC] Prov. [Field-EmbeddedDataBN] [Field-EmbeddedDataID]	Anesthesia Surgical Outcomes Unless otherwise indicated, all measures are reported as a rate of... - Priority of indicator for surgical quality at a provincial level across all RSON communities Low High - Respiratory depression Your rating Median (IQR) Local [Field-EmbeddedDataBO] [Field-EmbeddedDataIE] Prov. [Field-EmbeddedDataBP] [Field-EmbeddedDataIF]	Anesthesia Surgical Outcomes Unless otherwise indicated, all measures are reported as a rate of... - Priority of indicator for surgical quality at a provincial level across all RSON communities Low High - Unplanned post-anesthesia care unit stay longer than 2 hours Your rating Median (IQR) Local [Field-EmbeddedDataBQ] [Field-EmbeddedDataIG] Prov. [Field-EmbeddedDataBR] [Field-EmbeddedDataIH]	Anesthesia Surgical Outcomes Unless otherwise indicated, all measures are reported as a rate of... - Priority of indicator for surgical quality at a provincial level across all RSON communities Low High - New measure: Transfer to ICU/higher level of care due to post anesthesia recovery	Anesthesia Surgical Outcomes Unless otherwise indicated, all measures are reported as a rate of... - Priority of indicator for surgical quality at a provincial level across all RSON communities Low High - New measure: Administering anesthetic time (ends when surgical preparations begin) (minutes)	Anesthesia Surgical Outcomes Unless otherwise indicated, all measures are reported as a rate of... - Priority of indicator for surgical quality at a provincial level across all RSON communities Low High - New measure: Overall anesthesia time (minutes)	If you have any comments on any of the new measures listed in the table above, please identify the measure(s) and write your comment(s) below.	Anesthesia Surgical Outcomes - Provincial LevelFor the measure below, consensus was reached for t... - Priority of indicator for surgical quality at a provincial level across all RSON communities Low High - Severe pain in recovery unit Your rating Median (IQR) Prov. [Field-EmbeddedDataBS] [Field-EmbeddedDataII]	Maternal/neonatal Interventions and Outcomes Unless otherwise indicated, all measures are repor... - Priority of indicator for quality at a provincial level across all RSON communities Low High - Augmentation Your rating Median (IQR) Local [Field-EmbeddedDataBT] [Field-EmbeddedDataIJ] Prov. [Field-EmbeddedDataBU] [Field-EmbeddedDataIK]	Maternal/neonatal Interventions and Outcomes Unless otherwise indicated, all measures are repor... - Priority of indicator for quality at a provincial level across all RSON communities Low High - Episiotomy Your rating Median (IQR) Local [Field-EmbeddedDataBV] [Field-EmbeddedDataIL] Prov. [Field-EmbeddedDataBW] [Field-EmbeddedDataIM]	Maternal/neonatal Interventions and Outcomes Unless otherwise indicated, all measures are repor... - Priority of indicator for quality at a provincial level across all RSON communities Low High - Epidural Your rating Median (IQR) Local [Field-EmbeddedDataBX] [Field-EmbeddedDataIN] Prov. [Field-EmbeddedDataBY] [Field-EmbeddedDataIO]
	Length of stay - Total (days)	Length of stay - Surgery to discharge (days)	Pain intensity above 4 assessed 4 hours after surgery	Postoperative delirium	Retained foreign body	Wound disruption	Composite measure - Surgical Apgar Score	# of patients admitted	Operative length (minutes)		Transfer to a higher level of care	Unplanned readmission to hospital within 30 days	Acute coronary syndrome	Congestive heart failure	Cardiac pulmonary resuscitation	Myocardial infarction (heart attack)	Myocardial infarction, nonstemi	Myocardial infarction, stemi	Blood transfusion reaction	Cerebrovascular accident (stroke)	Deep vein thrombosis	Transient ischemic attack	Blood transfusion	Pulmonary embolism	Acute renal failure	Ventilators used within 48 hours	Superficial surgical site infection	Urinary tract infection	Pneumonia	Unplanned intubation	Anaphylaxis	Dental trauma	Documented adverse drug reaction	Failed regional anesthesia	Hypothermia in recovery period	Inadequate reversal of neurological blockade during recovery	Neurological dysfunction three months after procedure	Post-dural puncture headache	Postoperative nausea and vomiting	Respiratory depression	Unplanned post-anesthesia care unit stay longer than 2 hours	Transfer to ICU/higher level of care due to post anesthesia recovery	Administering anesthetic time (ends when surgical preparations begin) (minutes)	Overall anesthesia time (minutes)		Sever pain in recovery unit	Augmentation	Episiotomy	Epidural
R_24CaoS9sXutHySm	1	1	2	2	9	2	3	3	8		7	5	6	6	9	8	8	8	3	2	7	3	7	7	3	8	8	5	6	6	8	6	7	7	7	9	6	3	3	3	3	8	6	7		6	5	5	3
R_2dYG0ffzBE2zaK6	1	2	1	7	9	9	7	7	1	Operative length is a poor surrogate of quality # of pts - assume this is to aid with volume stats; surgical patients as a proportion of all patients	9	9	9	7	8	9	3	9	5	9	9	8	8	8	9	8	8	9	8	8	7	9	7	8	8	9	8	7	8	9	8	9	1	1	Unplanned transfer to ICU is a rare but significant outcome, usually involving lawyers or College (always in my experience). I've watched the diligent collection of anaesthetic times and aside from arguments over OR resource times, never seen them used in a meaningful quality report. What quality metric are you trying to capture?	8	7	2	6
R_r88GH2N9GTscTBf	6	6	6	6	8	7	7	7	7		7	7	7	7	7	7	7	7	6	7	7	7	7	7	7	7	7	7	7	7	7	7	6	6	7	7	8	6	6	7	6	7	6	6		6	6	6	6
R_1gGVyP7Y5MOkOf0	5	7	5	8	9	9	8	4	5		9	9	7	7	9	9	9	9	9	8	7	8	8	8	9	7	7	7	7	7	8	6	9	9	6	9	9	6	6	7	6	7	4	5	One has to presume that the record keeping re any case has the latter two measures. if these are "new" and not currently measured and monitored in these facilities, I know that teh site would not pass either DAP or AC -I do not know how the facility could manage the "service" Simlarly, there were other times in the past section where the assumption was made that thsi was part fo standard manageme…	8	6	7	7
R_3MR3ar7mfF47h78	Don't Know	Don't Know	8	6	6	8	5	7	Don't Know		7	8	5	5	5	5	5	5	5	5	5	5	Don't Know	Don't Know	Don't Know	Don't Know	8	8	Don't Know	Don't Know	7	7	7	7	7	7	7	7	8	7	7	7	2	2		7	8	8	8
R_1SsEKvaKxFHDn1L	7	7	7	4	9	7	7	8	8		8	9	8	7	8	8	8	8	6	8	7	6	7	8	7	8	8	7	7	8	Don't Know	7	7	6	7	7	7	6	6	7	6	8	8	6		6	7	6	6
R_bNP8lQm2m26O98Z	5	5	5	5	8	7	6	5	7		8	8	8	8	9	8	8	8	6	7	8	7	7	8	7	7	7	8	7	8	7	6	7	7	7	7	7	6	6	7	6	9	2	2		7	7	6	7
R_31Kq5xXzdsMudKU	3	7	4	4	9	9	7	8	8		7	8	7	7	8	7	7	7	6	7	7	7	7	8	7	7	8	6	8	8	5	5	7	7	6	6	6	5	6	5	6	8	5	5		6	8	6	7
R_3etx3Lpj9CL9ZwW	6	6	3	5	7	9	3	2	4	# of patients admitted is too vague. Do you mean an unexpected admission after surgery? after same day surgery? return after discharge for complications?	9	9	6	6	8	7	7	7	6	7	6	7	6	7	7	7	5	5	6	7	7	1	9	6	4	1	8	6	1	7	5	9	1	1		5	8	7	9
R_UDD7WGZ2uj3J5GV	6	6	7	5	9	7	Don't Know	7	7		8	8	7	7	8	8	8	8	6	7	7	7	7	8	7	7	7	7	7	7	7	6	7	7	7	7	Don't Know	6	6	7	6	6	6	6		7	7	6	7
R_1QhkCIOOlGVNYWT	6	6	7	5	9	7	Don't Know	5	7	operative length - can expect longer times in rural setting but still should be followed	8	8	Don't Know	Don't Know	Don't Know	Don't Know	Don't Know	Don't Know	6	Don't Know	8	Don't Know	7	7	Don't Know	Don't Know	9	7	Don't Know	Don't Know	7	6	6	6	6	6	Don't Know	7	7	7	6	8	6	6		7	Don't Know	Don't Know	Don't Know
R_3HzSldDKl9cihq0	5	5	7	7	1	8	5	8	1		8	8	8	8	8	8	8	8	8	8	8	8	7	8	8	8	8	8	8	8	8	8	8	8	8	8	8	8	8	8	8	8	8	8		8	8	8	8
R_2V9eRvDNn43U7iU	5	5	5	5	9	7	7	6	5		8	8	9	9	9	9	9	9	6	8	8	7	9	8	7	7	9	6	7	7	8	7	7	7	7	7	7	7	7	7	7	9	7	7		7	1	1	1
R_2YrhM3KNI0pL342	5	5	6	6	9	7	7	Don't Know	7	There is a fair amount of evidence that quantity means very little in quality measurement and I think we should not allow this misleading measure to creep into assessment		8	Don't Know	Don't Know	Don't Know	Don't Know	Don't Know	Don't Know	Don't Know	Don't Know	7	Don't Know	6	7	7	Don't Know	6	5	6	6	4	7	4	8	7	7	7	Don't Know	Don't Know	7	8	7	7	7		7	8	9	Don't Know
R_2wbIP1axwzpbxgZ	Don't Know	Don't Know	Don't Know	Don't Know	Don't Know	Don't Know	Don't Know	Don't Know	Don't Know		Don't Know	Don't Know	Don't Know	Don't Know	Don't Know	Don't Know	Don't Know	Don't Know	Don't Know	Don't Know	Don't Know	Don't Know	Don't Know	Don't Know	Don't Know	Don't Know	Don't Know	Don't Know	Don't Know	Don't Know	Don't Know	Don't Know	Don't Know	Don't Know	Don't Know	Don't Know	Don't Know	Don't Know	Don't Know	Don't Know	Don't Know	Don't Know	Don't Know	Don't Know		Don't Know	Don't Know	Don't Know	Don't Know
R_1o5c1lebgvCPVgE	Don't Know	Don't Know	8	Don't Know	8	7	Don't Know	Don't Know	Don't Know		9	9	Don't Know	Don't Know	Don't Know	Don't Know	Don't Know	Don't Know	Don't Know	Don't Know	Don't Know	Don't Know	7	Don't Know	Don't Know	Don't Know	Don't Know	Don't Know	Don't Know	Don't Know	Don't Know	Don't Know	Don't Know	Don't Know	Don't Know	Don't Know	Don't Know	Don't Know	Don't Know	Don't Know	Don't Know	Don't Know	Don't Know	Don't Know		Don't Know	Don't Know	Don't Know	Don't Know
R_2Pe3ANZBqpFLj2g	7	8	8	8	9	9	8	7	6		8	8	7	7	8	9	9	9	5	7	8	7	7	7	7	7	7	6	7	8	7	8	8	8	8	8	7	8	6	7	6	7	9	9		9	8	7	9
R_5msRoY9rWUgcNkB	5	5	5	5	8	8	7	9	5		8	8	9	9	9	9	9	9	6	9	8	8	9	9	7	7	9	7	7	8	8	5	8	8	7	7	7	7	7	8	6	9	5	7		7	8	8	8
R_2E6oNwaSwGzoNDf	6	7	7	7	9	8	Don't Know	6	7		8	8	7	7	8	7	7	7	8	7	7	7	7	8	8	7	7	7	7	8	8	8	8	7	7	8	8	6	6	7	6	6	8	7		7	7	6	7
R_3GcvSqezU7iBKRd	2	2	5	5	1	7	6	1	6		8	8	4	4	4	4	4	4	3	4	5	6	6	7	3	3	6	6	2	7	1	6	1	7	3	4	4	7	9	4	8	5	5	5		7	6	5	3
R_1l3jrHVzMkRYs6N	5	5	7	3	3	8	4	5	6		8	7	2	2	2	2	2	2	4	3	8	3	9	6	6	2	8	8	8	4	6	7	8	8	4	4	2	8	8	3	8	3	8	8	So many of these are rare events that in small OR's we won't likely get statistically significant things to look at. Focus on common complications/issues and how to improve them.	8	8	7	7
R_1OHbCVnI6Dyp2EA	Don't Know	Don't Know	Don't Know	Don't Know	Don't Know	Don't Know	Don't Know	Don't Know	Don't Know	[potentially identifying comment removed]	Don't Know	Don't Know	Don't Know	Don't Know	Don't Know	Don't Know	Don't Know	Don't Know	Don't Know	Don't Know	Don't Know	Don't Know	Don't Know	Don't Know	Don't Know	Don't Know	Don't Know	Don't Know	9	9	Don't Know	Don't Know	Don't Know	Don't Know	Don't Know	Don't Know	Don't Know	Don't Know	Don't Know	Don't Know	Don't Know	Don't Know	Don't Know	Don't Know		Don't Know	Don't Know	Don't Know	Don't Know
R_3ozJbdDWuzdtQRy	7	7	9	8	9	9	Don't Know	9	9		9	9	7	7	9	8	8	8	7	7	8	7	7	8	5	7	9	8	7	8	8	8	8	8	8	8	8	8	7	8	8	8	8	8	[potentially identifying information removed] We don't see many of the outcomes listed in this survey but we follow up if there are any.	8	8	7	7
				0.32															0.22
				#REF!															#REF!
[truncated: 70 more columns]
